# Supplementary material for: Causal Effects of Atrial Fibrillation and Warfarin Use on Osteoporosis Risk: A Two‐Sample Mendelian Randomization Analysis
Source: Int J Genomics. 2026 Apr 20;2026:7863262. doi: 10.1155/ijog/7863262 (PMC13093175; doi:10.1155/ijog/7863262)
Supplement: Supplementary file 1 — Supporting Information 1 Supporting Table 1. Atrial fibrillation SNPs for TSMR analysis. [file IJOG-2026-7863262-s001.xlsx]

## Sheet: Sheet1
Supplementary Table 1. Atrial fibrillation SNPs for TSMR analysis
exposure	SNP	effect_allele.exposure	other_allele.exposure	effect_allele.outcome	other_allele.outcome	beta.exposure	beta.outcome	eaf.exposure	eaf.outcome	remove	ambiguous	id.outcome	chr	pos	se.outcome	samplesize.outcome	pval.outcome	outcome	originalname.outcome	outcome.deprecated	mr_keep.outcome	data_source.outcome	samplesize.exposure	pval.exposure	pos.exposure	se.exposure	chr.exposure	mr_keep.exposure	pval_origin.exposure	data_source.exposure	action	SNP_index	mr_keep
atrial fibrillation	rs10141892	C	T	C	T	-0.0452	-0.000439861	0.5833	0.586146	FALSE	FALSE	Osteoporosis	14	35184323	0.00025712	484598	0.0929994	Osteoporosis	Osteoporosis	Osteoporosis || ||	TRUE	igd	1030836	2.94781e-11	35184323	0.0068	14	TRUE	reported	igd	2	1	TRUE
atrial fibrillation	rs10213171	G	C	G	C	0.091	0.000761946	0.0609	0.059523	FALSE	FALSE	Osteoporosis	4	148937537	0.000542294	484598	0.17	Osteoporosis	Osteoporosis	Osteoporosis || ||	TRUE	igd	1030836	1.32312e-11	148937537	0.0134	4	TRUE	reported	igd	2	1	TRUE
atrial fibrillation	rs10458662	G	T	G	T	0.0544	0.000318232	0.1722	0.170827	FALSE	FALSE	Osteoporosis	10	77936670	0.000337553	484598	0.33	Osteoporosis	Osteoporosis	Osteoporosis || ||	TRUE	igd	1030836	6.93202e-10	77936670	0.0088	10	TRUE	reported	igd	2	1	TRUE
atrial fibrillation	rs10520002	A	G	A	G	0.0626	0.000528592	0.0988	0.097676	FALSE	FALSE	Osteoporosis	5	127819132	0.000429203	484598	0.22	Osteoporosis	Osteoporosis	Osteoporosis || ||	TRUE	igd	1030836	2.85102e-08	127819132	0.0113	5	TRUE	reported	igd	2	1	TRUE
atrial fibrillation	rs10520260	G	A	G	A	-0.0457	-6.01841e-05	0.3214	0.317039	FALSE	FALSE	Osteoporosis	4	174447349	0.000278382	484598	0.83	Osteoporosis	Osteoporosis	Osteoporosis || ||	TRUE	igd	1030836	3.36202e-10	174447349	0.0073	4	TRUE	reported	igd	2	1	TRUE
atrial fibrillation	rs10753933	G	T	G	T	-0.0609	-0.000250451	0.5518	0.545248	FALSE	FALSE	Osteoporosis	1	203026214	0.000255083	484598	0.34	Osteoporosis	Osteoporosis	Osteoporosis || ||	TRUE	igd	1030836	9.84464e-20	203026214	0.0067	1	TRUE	reported	igd	2	1	TRUE
atrial fibrillation	rs10773657	A	C	A	C	-0.0575	-0.00039784	0.862	0.885643	FALSE	FALSE	Osteoporosis	12	123327900	0.000400608	484598	0.32	Osteoporosis	Osteoporosis	Osteoporosis || ||	TRUE	igd	1030836	2.537e-08	123327900	0.0103	12	TRUE	reported	igd	2	1	TRUE
atrial fibrillation	rs10804493	A	G	A	G	0.0558	-2.22824e-06	0.6505	0.659579	FALSE	FALSE	Osteoporosis	3	111554426	0.000269061	484598	1	Osteoporosis	Osteoporosis	Osteoporosis || ||	TRUE	igd	1030836	1.62892e-15	111554426	0.007	3	TRUE	reported	igd	2	1	TRUE
atrial fibrillation	rs10821415	A	C	A	C	0.0821	-0.000506448	0.4132	0.414854	FALSE	FALSE	Osteoporosis	9	97713459	0.000257273	484598	0.0460002	Osteoporosis	Osteoporosis	Osteoporosis || ||	TRUE	igd	1030836	2.92415e-34	97713459	0.0067	9	TRUE	reported	igd	2	1	TRUE
atrial fibrillation	rs10842383	T	C	T	C	-0.0988	0.000399692	0.1478	0.150318	FALSE	FALSE	Osteoporosis	12	24771967	0.000354345	484598	0.27	Osteoporosis	Osteoporosis	Osteoporosis || ||	TRUE	igd	1030836	2.88071e-25	24771967	0.0095	12	TRUE	reported	igd	2	1	TRUE
atrial fibrillation	rs11191116	T	C	T	C	-0.041	1.4862e-06	0.348	0.344098	FALSE	FALSE	Osteoporosis	10	103555611	0.000268008	484598	0.98	Osteoporosis	Osteoporosis	Osteoporosis || ||	TRUE	igd	1030836	4.41896e-09	103555611	0.007	10	TRUE	reported	igd	2	1	TRUE
atrial fibrillation	rs11264280	T	C	T	C	0.1347	-0.000311144	0.333	0.31744	FALSE	FALSE	Osteoporosis	1	154862952	0.000273941	484598	0.26	Osteoporosis	Osteoporosis	Osteoporosis || ||	TRUE	igd	1030836	3.0669e-79	154862952	0.0071	1	TRUE	reported	igd	2	1	TRUE
atrial fibrillation	rs11598047	G	A	G	A	0.1537	-0.000745627	0.1621	0.153546	FALSE	FALSE	Osteoporosis	10	105342672	0.000353883	484598	0.0359998	Osteoporosis	Osteoporosis	Osteoporosis || ||	TRUE	igd	1030836	8.95159e-66	105342672	0.009	10	TRUE	reported	igd	2	1	TRUE
atrial fibrillation	rs11773845	A	C	A	C	0.1054	-0.000274365	0.5856	0.586504	FALSE	FALSE	Osteoporosis	7	116191301	0.000257884	484598	0.29	Osteoporosis	Osteoporosis	Osteoporosis || ||	TRUE	igd	1030836	2.39001e-55	116191301	0.0067	7	TRUE	reported	igd	2	1	TRUE
atrial fibrillation	rs117984853	T	G	T	G	0.1228	0.000414808	0.1013	0.086808	FALSE	FALSE	Osteoporosis	6	149399100	0.000449508	484598	0.34	Osteoporosis	Osteoporosis	Osteoporosis || ||	TRUE	igd	1030836	1.34215e-24	149399100	0.012	6	TRUE	reported	igd	2	1	TRUE
atrial fibrillation	rs12245149	A	C	A	C	-0.047	0.000159465	0.4739	0.485037	FALSE	FALSE	Osteoporosis	10	65321147	0.000253507	484598	0.54	Osteoporosis	Osteoporosis	Osteoporosis || ||	TRUE	igd	1030836	1.66418e-12	65321147	0.0067	10	TRUE	reported	igd	2	1	TRUE
atrial fibrillation	rs12426679	T	C	T	C	-0.0391	0.000295639	0.5278	0.500864	FALSE	FALSE	Osteoporosis	12	76237987	0.000254977	484598	0.26	Osteoporosis	Osteoporosis	Osteoporosis || ||	TRUE	igd	1030836	4.94504e-09	76237987	0.0067	12	TRUE	reported	igd	2	1	TRUE
atrial fibrillation	rs1278493	A	G	A	G	-0.0389	0.000213592	0.5645	0.570389	FALSE	FALSE	Osteoporosis	3	135814009	0.000256791	484598	0.42	Osteoporosis	Osteoporosis	Osteoporosis || ||	TRUE	igd	1030836	8.769e-09	135814009	0.0068	3	TRUE	reported	igd	2	1	TRUE
atrial fibrillation	rs133885	A	G	A	G	0.0405	2.40211e-06	0.4377	0.458483	FALSE	FALSE	Osteoporosis	22	26159289	0.000256007	484598	0.95	Osteoporosis	Osteoporosis	Osteoporosis || ||	TRUE	igd	1030836	2.216e-09	26159289	0.0068	22	TRUE	reported	igd	2	1	TRUE
atrial fibrillation	rs140185678	A	G	A	G	0.1659	-0.000256217	0.0351	0.033788	FALSE	FALSE	Osteoporosis	16	2003016	0.00069945	484598	0.69	Osteoporosis	Osteoporosis	Osteoporosis || ||	TRUE	igd	1030836	2.43388e-14	2003016	0.0218	16	TRUE	reported	igd	2	1	TRUE
atrial fibrillation	rs1458038	T	C	T	C	0.0434	-9.96103e-05	0.3087	0.287713	FALSE	FALSE	Osteoporosis	4	81164723	0.000281462	484598	0.719999	Osteoporosis	Osteoporosis	Osteoporosis || ||	TRUE	igd	1030836	1.735e-09	81164723	0.0072	4	TRUE	reported	igd	2	1	TRUE
atrial fibrillation	rs146518726	A	G	A	G	0.1605	0.000462337	0.0328	0.020116	FALSE	FALSE	Osteoporosis	1	51535039	0.000907161	484598	0.55	Osteoporosis	Osteoporosis	Osteoporosis || ||	TRUE	igd	1030836	8.2699e-15	51535039	0.0207	1	TRUE	reported	igd	2	1	TRUE
atrial fibrillation	rs1563304	T	C	T	C	0.0644	0.000785329	0.178	0.172765	FALSE	FALSE	Osteoporosis	17	44874453	0.000336551	484598	0.016	Osteoporosis	Osteoporosis	Osteoporosis || ||	TRUE	igd	1030836	2.55682e-12	44874453	0.0092	17	TRUE	reported	igd	2	1	TRUE
atrial fibrillation	rs17171711	T	C	T	C	0.1086	0.000203002	0.1775	0.173008	FALSE	FALSE	Osteoporosis	5	137364795	0.000335734	484598	0.55	Osteoporosis	Osteoporosis	Osteoporosis || ||	TRUE	igd	1030836	1.94984e-35	137364795	0.0087	5	TRUE	reported	igd	2	1	TRUE
atrial fibrillation	rs17380837	T	C	T	C	-0.0501	-5.61746e-05	0.307	0.295451	FALSE	FALSE	Osteoporosis	12	26345526	0.000278846	484598	0.85	Osteoporosis	Osteoporosis	Osteoporosis || ||	TRUE	igd	1030836	4.79954e-12	26345526	0.0072	12	TRUE	reported	igd	2	1	TRUE
atrial fibrillation	rs1838747	G	A	G	A	0.0391	4.69431e-06	0.4954	0.486101	FALSE	FALSE	Osteoporosis	5	114426668	0.000254179	484598	0.98	Osteoporosis	Osteoporosis	Osteoporosis || ||	TRUE	igd	1030836	4.13105e-09	114426668	0.0067	5	TRUE	reported	igd	2	1	TRUE
atrial fibrillation	rs1906615	T	G	T	G	0.3658	0.000249498	0.1991	0.203866	FALSE	FALSE	Osteoporosis	4	111701798	0.000317151	484598	0.450001	Osteoporosis	Osteoporosis	Osteoporosis || ||	TRUE	igd	1030836	1e-200	111701798	0.0081	4	TRUE	reported	igd	2	1	TRUE
atrial fibrillation	rs2031522	G	A	G	A	-0.0436	2.14586e-05	0.3764	0.38795	FALSE	FALSE	Osteoporosis	6	87821501	0.000261323	484598	0.96	Osteoporosis	Osteoporosis	Osteoporosis || ||	TRUE	igd	1030836	1.46501e-10	87821501	0.0068	6	TRUE	reported	igd	2	1	TRUE
atrial fibrillation	rs2274115	G	A	G	A	0.0487	-0.000439574	0.7003	0.710035	FALSE	FALSE	Osteoporosis	9	139094773	0.000283265	484598	0.12	Osteoporosis	Osteoporosis	Osteoporosis || ||	TRUE	igd	1030836	1.69099e-10	139094773	0.0076	9	TRUE	reported	igd	2	1	TRUE
atrial fibrillation	rs2288327	G	A	G	A	0.0919	0.000170832	0.1564	0.16563	FALSE	FALSE	Osteoporosis	2	179411665	0.000342153	484598	0.61	Osteoporosis	Osteoporosis	Osteoporosis || ||	TRUE	igd	1030836	7.25772e-25	179411665	0.0089	2	TRUE	reported	igd	2	1	TRUE
atrial fibrillation	rs2359171	A	T	A	T	0.1746	0.000687056	0.176	0.171106	FALSE	FALSE	Osteoporosis	16	73053022	0.000336367	484598	0.0420001	Osteoporosis	Osteoporosis	Osteoporosis || ||	TRUE	igd	1030836	4.64943e-91	73053022	0.0086	16	TRUE	reported	igd	2	1	TRUE
atrial fibrillation	rs2540949	T	A	T	A	-0.0659	6.94692e-05	0.3847	0.377494	FALSE	FALSE	Osteoporosis	2	65284231	0.000260945	484598	0.73	Osteoporosis	Osteoporosis	Osteoporosis || ||	TRUE	igd	1030836	2.94917e-22	65284231	0.0068	2	TRUE	reported	igd	2	1	TRUE
atrial fibrillation	rs2738413	G	A	G	A	-0.0778	-0.00011411	0.5049	0.518466	FALSE	FALSE	Osteoporosis	14	64679960	0.000255216	484598	0.66	Osteoporosis	Osteoporosis	Osteoporosis || ||	TRUE	igd	1030836	2.54624e-31	64679960	0.0067	14	TRUE	reported	igd	2	1	TRUE
atrial fibrillation	rs2739197	G	C	G	C	0.116	-0.000185533	0.2458	0.241581	FALSE	FALSE	Osteoporosis	4	111543323	0.000300136	484598	0.51	Osteoporosis	Osteoporosis	Osteoporosis || ||	TRUE	igd	1030836	3.20332e-41	111543323	0.0086	4	TRUE	reported	igd	2	1	TRUE
atrial fibrillation	rs2759301	A	G	A	G	0.039	-5.82451e-06	0.4542	0.434113	FALSE	FALSE	Osteoporosis	15	80994288	0.000257939	484598	0.99	Osteoporosis	Osteoporosis	Osteoporosis || ||	TRUE	igd	1030836	5.03802e-09	80994288	0.0067	15	TRUE	reported	igd	2	1	TRUE
atrial fibrillation	rs2834618	G	T	G	T	-0.0944	0.000196884	0.1056	0.099031	FALSE	FALSE	Osteoporosis	21	36119111	0.000427584	484598	0.649999	Osteoporosis	Osteoporosis	Osteoporosis || ||	TRUE	igd	1030836	3.41193e-17	36119111	0.0112	21	TRUE	reported	igd	2	1	TRUE
atrial fibrillation	rs28387148	T	C	T	C	0.0741	-0.000436148	0.1051	0.095428	FALSE	FALSE	Osteoporosis	2	127433465	0.000431036	484598	0.32	Osteoporosis	Osteoporosis	Osteoporosis || ||	TRUE	igd	1030836	6.25029e-11	127433465	0.0113	2	TRUE	reported	igd	2	1	TRUE
atrial fibrillation	rs284277	A	C	A	C	-0.0422	-7.97332e-06	0.6174	0.632675	FALSE	FALSE	Osteoporosis	1	10790797	0.000264933	484598	0.98	Osteoporosis	Osteoporosis	Osteoporosis || ||	TRUE	igd	1030836	1.245e-09	10790797	0.0069	1	TRUE	reported	igd	2	1	TRUE
atrial fibrillation	rs2860482	C	A	C	A	-0.054	0.000184688	0.726	0.726355	FALSE	FALSE	Osteoporosis	12	57105938	0.000284583	484598	0.51	Osteoporosis	Osteoporosis	Osteoporosis || ||	TRUE	igd	1030836	1.21199e-12	57105938	0.0076	12	TRUE	reported	igd	2	1	TRUE
atrial fibrillation	rs28631169	T	C	T	C	0.0522	0.000277618	0.1982	0.201653	FALSE	FALSE	Osteoporosis	14	23888183	0.000316746	484598	0.38	Osteoporosis	Osteoporosis	Osteoporosis || ||	TRUE	igd	1030836	5.34995e-10	23888183	0.0084	14	TRUE	reported	igd	2	1	TRUE
atrial fibrillation	rs2885697	T	G	T	G	-0.0439	-0.000172837	0.6482	0.671669	FALSE	FALSE	Osteoporosis	1	41544279	0.000269963	484598	0.49	Osteoporosis	Osteoporosis	Osteoporosis || ||	TRUE	igd	1030836	2.88403e-10	41544279	0.007	1	TRUE	reported	igd	2	1	TRUE
atrial fibrillation	rs3176326	A	G	A	G	-0.0626	0.000361456	0.1982	0.200766	FALSE	FALSE	Osteoporosis	6	36647289	0.000317906	484598	0.25	Osteoporosis	Osteoporosis	Osteoporosis || ||	TRUE	igd	1030836	1.42397e-13	36647289	0.0085	6	TRUE	reported	igd	2	1	TRUE
atrial fibrillation	rs337705	G	T	G	T	0.0564	0.000301397	0.3749	0.395499	FALSE	FALSE	Osteoporosis	5	113737062	0.000260473	484598	0.24	Osteoporosis	Osteoporosis	Osteoporosis || ||	TRUE	igd	1030836	1.63418e-16	113737062	0.0068	5	TRUE	reported	igd	2	1	TRUE
atrial fibrillation	rs34080181	A	G	A	G	-0.0446	-1.53224e-05	0.379	0.384857	FALSE	FALSE	Osteoporosis	3	66454191	0.000262341	484598	0.97	Osteoporosis	Osteoporosis	Osteoporosis || ||	TRUE	igd	1030836	1.278e-10	66454191	0.0069	3	TRUE	reported	igd	2	1	TRUE
atrial fibrillation	rs34936990	A	G	A	G	0.1294	-0.000130908	0.1207	0.11315	FALSE	FALSE	Osteoporosis	10	105523416	0.000400479	484598	0.75	Osteoporosis	Osteoporosis	Osteoporosis || ||	TRUE	igd	1030836	2.95189e-37	105523416	0.0101	10	TRUE	reported	igd	2	1	TRUE
atrial fibrillation	rs34969716	A	G	A	G	0.0702	-1.19733e-05	0.3051	0.31068	FALSE	FALSE	Osteoporosis	6	18210109	0.000286897	484598	0.93	Osteoporosis	Osteoporosis	Osteoporosis || ||	TRUE	igd	1030836	1.59514e-19	18210109	0.0078	6	TRUE	reported	igd	2	1	TRUE
atrial fibrillation	rs35544454	T	A	T	A	-0.0589	-0.00111615	0.1918	0.177988	FALSE	FALSE	Osteoporosis	2	213266003	0.000333038	484598	0.000680002	Osteoporosis	Osteoporosis	Osteoporosis || ||	TRUE	igd	1030836	1.10002e-11	213266003	0.0087	2	TRUE	reported	igd	2	1	TRUE
atrial fibrillation	rs35569628	C	T	C	T	-0.0452	2.25967e-05	0.223	0.22969	FALSE	FALSE	Osteoporosis	13	113872712	0.00030225	484598	0.94	Osteoporosis	Osteoporosis	Osteoporosis || ||	TRUE	igd	1030836	1.378e-08	113872712	0.008	13	TRUE	reported	igd	2	1	TRUE
atrial fibrillation	rs35963991	T	G	T	G	0.0525	0.000412531	0.1494	0.151162	FALSE	FALSE	Osteoporosis	8	11495702	0.00035611	484598	0.24	Osteoporosis	Osteoporosis	Osteoporosis || ||	TRUE	igd	1030836	2.80098e-08	11495702	0.0095	8	TRUE	reported	igd	2	1	TRUE
atrial fibrillation	rs3943207	T	G	T	G	-0.0638	0.000319402	0.1167	0.122368	FALSE	FALSE	Osteoporosis	8	21845619	0.000390705	484598	0.42	Osteoporosis	Osteoporosis	Osteoporosis || ||	TRUE	igd	1030836	6.91895e-10	21845619	0.0103	8	TRUE	reported	igd	2	1	TRUE
atrial fibrillation	rs4073778	A	C	A	C	0.0486	-5.21822e-06	0.5639	0.557436	FALSE	FALSE	Osteoporosis	1	116297758	0.000257512	484598	0.97	Osteoporosis	Osteoporosis	Osteoporosis || ||	TRUE	igd	1030836	4.95564e-13	116297758	0.0067	1	TRUE	reported	igd	2	1	TRUE
atrial fibrillation	rs4252627	T	C	T	C	-0.0415	9.27708e-05	0.6679	0.665349	FALSE	FALSE	Osteoporosis	17	37868715	0.00027125	484598	0.79	Osteoporosis	Osteoporosis	Osteoporosis || ||	TRUE	igd	1030836	5.633e-09	37868715	0.0071	17	TRUE	reported	igd	2	1	TRUE
atrial fibrillation	rs4587869	C	G	C	G	0.0716	0.000133583	0.2849	0.272803	FALSE	FALSE	Osteoporosis	14	32992334	0.000289729	484598	0.649999	Osteoporosis	Osteoporosis	Osteoporosis || ||	TRUE	igd	1030836	1.18713e-20	32992334	0.0077	14	TRUE	reported	igd	2	1	TRUE
atrial fibrillation	rs4642101	G	T	G	T	0.0706	0.000220738	0.6397	0.644713	FALSE	FALSE	Osteoporosis	3	12842223	0.000265625	484598	0.4	Osteoporosis	Osteoporosis	Osteoporosis || ||	TRUE	igd	1030836	2.9451e-24	12842223	0.0069	3	TRUE	reported	igd	2	1	TRUE
atrial fibrillation	rs464901	C	T	C	T	-0.0508	0.000611699	0.3353	0.348438	FALSE	FALSE	Osteoporosis	22	18597502	0.000268944	484598	0.0219999	Osteoporosis	Osteoporosis	Osteoporosis || ||	TRUE	igd	1030836	1.53109e-12	18597502	0.0072	22	TRUE	reported	igd	2	1	TRUE
atrial fibrillation	rs4757877	G	A	G	A	-0.0723	-3.0281e-05	0.7552	0.767374	FALSE	FALSE	Osteoporosis	11	20010291	0.000300712	484598	0.93	Osteoporosis	Osteoporosis	Osteoporosis || ||	TRUE	igd	1030836	2.93089e-20	20010291	0.0078	11	TRUE	reported	igd	2	1	TRUE
atrial fibrillation	rs4935786	A	T	A	T	-0.0463	-0.000192989	0.7327	0.72306	FALSE	FALSE	Osteoporosis	11	121661507	0.00029272	484598	0.5	Osteoporosis	Osteoporosis	Osteoporosis || ||	TRUE	igd	1030836	4.854e-09	121661507	0.0079	11	TRUE	reported	igd	2	1	TRUE
atrial fibrillation	rs4946333	G	A	G	A	0.0639	0.000173907	0.4897	0.50288	FALSE	FALSE	Osteoporosis	6	118565665	0.000253699	484598	0.49	Osteoporosis	Osteoporosis	Osteoporosis || ||	TRUE	igd	1030836	5.47016e-22	118565665	0.0066	6	TRUE	reported	igd	2	1	TRUE
atrial fibrillation	rs4965430	G	C	G	C	-0.0441	0.000624491	0.6136	0.617802	FALSE	FALSE	Osteoporosis	15	99268850	0.00026288	484598	0.0179999	Osteoporosis	Osteoporosis	Osteoporosis || ||	TRUE	igd	1030836	1.258e-10	99268850	0.0069	15	TRUE	reported	igd	2	1	TRUE
atrial fibrillation	rs55734480	A	G	A	G	0.0548	-0.00035671	0.2494	0.26433	FALSE	FALSE	Osteoporosis	7	14372009	0.000287965	484598	0.21	Osteoporosis	Osteoporosis	Osteoporosis || ||	TRUE	igd	1030836	2.2009e-12	14372009	0.0078	7	TRUE	reported	igd	2	1	TRUE
atrial fibrillation	rs55985730	G	T	G	T	0.0867	-0.000227841	0.06	0.053747	FALSE	FALSE	Osteoporosis	7	128417044	0.000569613	484598	0.68	Osteoporosis	Osteoporosis	Osteoporosis || ||	TRUE	igd	1030836	5.236e-09	128417044	0.0149	7	TRUE	reported	igd	2	1	TRUE
atrial fibrillation	rs56201652	A	G	A	G	-0.0531	-0.000105292	0.267	0.267003	FALSE	FALSE	Osteoporosis	7	92278116	0.000287426	484598	0.75	Osteoporosis	Osteoporosis	Osteoporosis || ||	TRUE	igd	1030836	1.74301e-12	92278116	0.0075	7	TRUE	reported	igd	2	1	TRUE
atrial fibrillation	rs56326533	C	T	C	T	0.0685	-5.77063e-05	0.3919	0.391087	FALSE	FALSE	Osteoporosis	2	201168758	0.000259871	484598	0.85	Osteoporosis	Osteoporosis	Osteoporosis || ||	TRUE	igd	1030836	6.27769e-24	201168758	0.0068	2	TRUE	reported	igd	2	1	TRUE
atrial fibrillation	rs577676	T	C	T	C	-0.0923	-0.000182735	0.4383	0.453098	FALSE	FALSE	Osteoporosis	1	170587340	0.000256399	484598	0.450001	Osteoporosis	Osteoporosis	Osteoporosis || ||	TRUE	igd	1030836	1.61994e-43	170587340	0.0067	1	TRUE	reported	igd	2	1	TRUE
atrial fibrillation	rs60902112	T	C	T	C	0.0445	-0.000316603	0.2262	0.229067	FALSE	FALSE	Osteoporosis	3	194800853	0.000302809	484598	0.29	Osteoporosis	Osteoporosis	Osteoporosis || ||	TRUE	igd	1030836	1.71902e-08	194800853	0.0079	3	TRUE	reported	igd	2	1	TRUE
atrial fibrillation	rs62254082	C	T	C	T	0.0404	-0.000648112	0.3865	0.373023	FALSE	FALSE	Osteoporosis	3	69417585	0.000265757	484598	0.015	Osteoporosis	Osteoporosis	Osteoporosis || ||	TRUE	igd	1030836	6.34293e-09	69417585	0.007	3	TRUE	reported	igd	2	1	TRUE
atrial fibrillation	rs62377206	A	G	A	G	0.0846	-0.00084662	0.0554	0.049316	FALSE	FALSE	Osteoporosis	5	168383543	0.000587774	484598	0.14	Osteoporosis	Osteoporosis	Osteoporosis || ||	TRUE	igd	1030836	8.20597e-09	168383543	0.0147	5	TRUE	reported	igd	2	1	TRUE
atrial fibrillation	rs62521286	G	A	G	A	0.1202	0.00116133	0.0663	0.065591	FALSE	FALSE	Osteoporosis	8	124551975	0.000509309	484598	0.0230001	Osteoporosis	Osteoporosis	Osteoporosis || ||	TRUE	igd	1030836	4.4978e-19	124551975	0.0135	8	TRUE	reported	igd	2	1	TRUE
atrial fibrillation	rs6462079	A	G	A	G	0.0466	0.000275787	0.7208	0.741332	FALSE	FALSE	Osteoporosis	7	28415827	0.000290107	484598	0.35	Osteoporosis	Osteoporosis	Osteoporosis || ||	TRUE	igd	1030836	8.79306e-10	28415827	0.0076	7	TRUE	reported	igd	2	1	TRUE
atrial fibrillation	rs6546620	C	T	C	T	0.0602	-0.000443669	0.7999	0.809488	FALSE	FALSE	Osteoporosis	2	26159940	0.000335284	484598	0.19	Osteoporosis	Osteoporosis	Osteoporosis || ||	TRUE	igd	1030836	3.18787e-12	26159940	0.0086	2	TRUE	reported	igd	2	1	TRUE
atrial fibrillation	rs6560886	C	T	C	T	0.051	-0.000307196	0.7884	0.810915	FALSE	FALSE	Osteoporosis	12	133150210	0.000330734	484598	0.38	Osteoporosis	Osteoporosis	Osteoporosis || ||	TRUE	igd	1030836	1.49101e-08	133150210	0.009	12	TRUE	reported	igd	2	1	TRUE
atrial fibrillation	rs6580277	G	A	G	A	0.067	3.30766e-05	0.2369	0.237463	FALSE	FALSE	Osteoporosis	5	142818123	0.000299101	484598	0.91	Osteoporosis	Osteoporosis	Osteoporosis || ||	TRUE	igd	1030836	1.64286e-17	142818123	0.0079	5	TRUE	reported	igd	2	1	TRUE
atrial fibrillation	rs6596717	A	C	A	C	-0.0404	-0.000327223	0.6049	0.622344	FALSE	FALSE	Osteoporosis	5	106427609	0.000263023	484598	0.23	Osteoporosis	Osteoporosis	Osteoporosis || ||	TRUE	igd	1030836	2.99999e-09	106427609	0.0068	5	TRUE	reported	igd	2	1	TRUE
atrial fibrillation	rs6665642	T	C	T	C	-0.062	0.000473756	0.1176	0.117439	FALSE	FALSE	Osteoporosis	1	154802139	0.000413202	484598	0.27	Osteoporosis	Osteoporosis	Osteoporosis || ||	TRUE	igd	1030836	3.05802e-08	154802139	0.0112	1	TRUE	reported	igd	2	1	TRUE
atrial fibrillation	rs6689306	G	A	G	A	-0.046	-0.000139432	0.5872	0.579624	FALSE	FALSE	Osteoporosis	1	154395946	0.000260911	484598	0.630001	Osteoporosis	Osteoporosis	Osteoporosis || ||	TRUE	igd	1030836	1.35988e-11	154395946	0.0068	1	TRUE	reported	igd	2	1	TRUE
atrial fibrillation	rs6747542	C	T	C	T	-0.0554	-0.000463702	0.4642	0.463106	FALSE	FALSE	Osteoporosis	2	70106832	0.000255386	484598	0.0690001	Osteoporosis	Osteoporosis	Osteoporosis || ||	TRUE	igd	1030836	1.09597e-16	70106832	0.0067	2	TRUE	reported	igd	2	1	TRUE
atrial fibrillation	rs6771054	C	T	C	T	-0.0457	-0.000404371	0.4035	0.406401	FALSE	FALSE	Osteoporosis	3	89489529	0.000259313	484598	0.12	Osteoporosis	Osteoporosis	Osteoporosis || ||	TRUE	igd	1030836	2.42382e-11	89489529	0.0068	3	TRUE	reported	igd	2	1	TRUE
atrial fibrillation	rs6790396	G	C	G	C	0.0627	-0.000159314	0.5959	0.593398	FALSE	FALSE	Osteoporosis	3	38771925	0.00025869	484598	0.53	Osteoporosis	Osteoporosis	Osteoporosis || ||	TRUE	igd	1030836	2.40104e-20	38771925	0.0068	3	TRUE	reported	igd	2	1	TRUE
atrial fibrillation	rs67969609	G	C	G	C	0.0711	0.000300217	0.071	0.078128	FALSE	FALSE	Osteoporosis	2	145760353	0.000485481	484598	0.5	Osteoporosis	Osteoporosis	Osteoporosis || ||	TRUE	igd	1030836	1.71199e-08	145760353	0.0126	2	TRUE	reported	igd	2	1	TRUE
atrial fibrillation	rs6838973	T	C	T	C	-0.1514	-0.000643843	0.4406	0.432055	FALSE	FALSE	Osteoporosis	4	111765495	0.000257094	484598	0.0109999	Osteoporosis	Osteoporosis	Osteoporosis || ||	TRUE	igd	1030836	1.03039e-111	111765495	0.0067	4	TRUE	reported	igd	2	1	TRUE
atrial fibrillation	rs6882776	A	G	A	G	-0.0711	-1.80359e-05	0.2835	0.28828	FALSE	FALSE	Osteoporosis	5	172664163	0.000282042	484598	0.92	Osteoporosis	Osteoporosis	Osteoporosis || ||	TRUE	igd	1030836	9.63607e-22	172664163	0.0074	5	TRUE	reported	igd	2	1	TRUE
atrial fibrillation	rs6994744	C	A	C	A	0.0405	0.000147976	0.4954	0.496439	FALSE	FALSE	Osteoporosis	8	141740868	0.000254871	484598	0.59	Osteoporosis	Osteoporosis	Osteoporosis || ||	TRUE	igd	1030836	1.09499e-09	141740868	0.0066	8	TRUE	reported	igd	2	1	TRUE
atrial fibrillation	rs71454237	A	G	A	G	-0.062	-0.000607568	0.209	0.208818	FALSE	FALSE	Osteoporosis	12	70013415	0.000316182	484598	0.0519996	Osteoporosis	Osteoporosis	Osteoporosis || ||	TRUE	igd	1030836	1.78402e-13	70013415	0.0084	12	TRUE	reported	igd	2	1	TRUE
atrial fibrillation	rs7172038	G	T	G	T	0.112	-4.46456e-05	0.1597	0.162249	FALSE	FALSE	Osteoporosis	15	73667255	0.000344726	484598	0.88	Osteoporosis	Osteoporosis	Osteoporosis || ||	TRUE	igd	1030836	4.78189e-36	73667255	0.0089	15	TRUE	reported	igd	2	1	TRUE
atrial fibrillation	rs7224711	T	C	T	C	-0.0365	0.00019388	0.5222	0.517297	FALSE	FALSE	Osteoporosis	17	76772288	0.000254089	484598	0.42	Osteoporosis	Osteoporosis	Osteoporosis || ||	TRUE	igd	1030836	3.72297e-08	76772288	0.0066	17	TRUE	reported	igd	2	1	TRUE
atrial fibrillation	rs7225165	A	G	A	G	-0.0655	5.28275e-05	0.1133	0.112818	FALSE	FALSE	Osteoporosis	17	1309850	0.000401458	484598	0.89	Osteoporosis	Osteoporosis	Osteoporosis || ||	TRUE	igd	1030836	3.20302e-09	1309850	0.0111	17	TRUE	reported	igd	2	1	TRUE
atrial fibrillation	rs72694603	T	C	T	C	-0.0553	-0.00039617	0.3147	0.312577	FALSE	FALSE	Osteoporosis	1	112458893	0.000276786	484598	0.14	Osteoporosis	Osteoporosis	Osteoporosis || ||	TRUE	igd	1030836	2.25788e-14	112458893	0.0072	1	TRUE	reported	igd	2	1	TRUE
atrial fibrillation	rs72700114	C	G	C	G	0.2021	-2.67703e-05	0.0756	0.073997	FALSE	FALSE	Osteoporosis	1	170193825	0.000492331	484598	1	Osteoporosis	Osteoporosis	Osteoporosis || ||	TRUE	igd	1030836	3.28776e-54	170193825	0.013	1	TRUE	reported	igd	2	1	TRUE
atrial fibrillation	rs72811294	C	G	C	G	-0.072	-0.000359143	0.1131	0.114467	FALSE	FALSE	Osteoporosis	17	12618680	0.000399903	484598	0.39	Osteoporosis	Osteoporosis	Osteoporosis || ||	TRUE	igd	1030836	9.66941e-12	12618680	0.0106	17	TRUE	reported	igd	2	1	TRUE
atrial fibrillation	rs72926475	A	G	A	G	-0.0683	5.95296e-05	0.1228	0.124575	FALSE	FALSE	Osteoporosis	2	86594487	0.000384695	484598	0.89	Osteoporosis	Osteoporosis	Osteoporosis || ||	TRUE	igd	1030836	2.37192e-11	86594487	0.0102	2	TRUE	reported	igd	2	1	TRUE
atrial fibrillation	rs72966339	T	C	T	C	-0.0616	-0.000270747	0.3679	0.353434	FALSE	FALSE	Osteoporosis	6	122398241	0.000265589	484598	0.34	Osteoporosis	Osteoporosis	Osteoporosis || ||	TRUE	igd	1030836	7.42164e-19	122398241	0.0069	6	TRUE	reported	igd	2	1	TRUE
atrial fibrillation	rs73041705	C	T	C	T	-0.0443	-0.000198009	0.2985	0.297766	FALSE	FALSE	Osteoporosis	3	24463235	0.000278238	484598	0.46	Osteoporosis	Osteoporosis	Osteoporosis || ||	TRUE	igd	1030836	1.546e-09	24463235	0.0073	3	TRUE	reported	igd	2	1	TRUE
atrial fibrillation	rs73366713	A	G	A	G	-0.1035	-0.000120006	0.1396	0.142061	FALSE	FALSE	Osteoporosis	6	16415751	0.00036294	484598	0.69	Osteoporosis	Osteoporosis	Osteoporosis || ||	TRUE	igd	1030836	1.53109e-25	16415751	0.0099	6	TRUE	reported	igd	2	1	TRUE
atrial fibrillation	rs74500426	T	G	T	G	-0.0921	-0.000322021	0.0764	0.07562	FALSE	FALSE	Osteoporosis	4	174642789	0.000480198	484598	0.5	Osteoporosis	Osteoporosis	Osteoporosis || ||	TRUE	igd	1030836	4.28845e-13	174642789	0.0127	4	TRUE	reported	igd	2	1	TRUE
atrial fibrillation	rs74832855	G	A	G	A	0.1216	0.00103531	0.0369	0.033056	FALSE	FALSE	Osteoporosis	1	170171598	0.000712357	484598	0.15	Osteoporosis	Osteoporosis	Osteoporosis || ||	TRUE	igd	1030836	1.43285e-11	170171598	0.018	1	TRUE	reported	igd	2	1	TRUE
atrial fibrillation	rs74884082	T	C	T	C	-0.0493	-0.000163398	0.2495	0.248614	FALSE	FALSE	Osteoporosis	14	73249419	0.000296882	484598	0.58	Osteoporosis	Osteoporosis	Osteoporosis || ||	TRUE	igd	1030836	3.47896e-10	73249419	0.0078	14	TRUE	reported	igd	2	1	TRUE
atrial fibrillation	rs74910854	G	A	G	A	0.09	0.000474979	0.0693	0.067731	FALSE	FALSE	Osteoporosis	7	74110705	0.000505063	484598	0.35	Osteoporosis	Osteoporosis	Osteoporosis || ||	TRUE	igd	1030836	4.31301e-08	74110705	0.0164	7	TRUE	reported	igd	2	1	TRUE
atrial fibrillation	rs7508	A	G	A	G	0.0711	1.57526e-05	0.7109	0.723561	FALSE	FALSE	Osteoporosis	8	17913970	0.000284985	484598	0.96	Osteoporosis	Osteoporosis	Osteoporosis || ||	TRUE	igd	1030836	1.69083e-21	17913970	0.0075	8	TRUE	reported	igd	2	1	TRUE
atrial fibrillation	rs7529220	C	T	C	T	0.0621	0.000370475	0.8469	0.858682	FALSE	FALSE	Osteoporosis	1	22282619	0.000368042	484598	0.31	Osteoporosis	Osteoporosis	Osteoporosis || ||	TRUE	igd	1030836	1.98299e-10	22282619	0.0098	1	TRUE	reported	igd	2	1	TRUE
atrial fibrillation	rs7574892	A	G	A	G	0.0552	0.000241525	0.4847	0.480023	FALSE	FALSE	Osteoporosis	2	175512820	0.000254118	484598	0.33	Osteoporosis	Osteoporosis	Osteoporosis || ||	TRUE	igd	1030836	1.97606e-16	175512820	0.0067	2	TRUE	reported	igd	2	1	TRUE
atrial fibrillation	rs76097649	A	G	A	G	0.1151	0.000230274	0.0933	0.088556	FALSE	FALSE	Osteoporosis	11	128764570	0.000445037	484598	0.59	Osteoporosis	Osteoporosis	Osteoporosis || ||	TRUE	igd	1030836	1.26009e-20	128764570	0.0124	11	TRUE	reported	igd	2	1	TRUE
atrial fibrillation	rs7612445	T	G	T	G	0.0493	0.000137244	0.1879	0.19327	FALSE	FALSE	Osteoporosis	3	179172979	0.000323117	484598	0.709999	Osteoporosis	Osteoporosis	Osteoporosis || ||	TRUE	igd	1030836	4.80795e-09	179172979	0.0084	3	TRUE	reported	igd	2	1	TRUE
atrial fibrillation	rs77316573	T	C	T	C	0.0529	-0.000723044	0.1991	0.183925	FALSE	FALSE	Osteoporosis	16	2265271	0.000331559	484598	0.0290001	Osteoporosis	Osteoporosis	Osteoporosis || ||	TRUE	igd	1030836	3.26498e-09	2265271	0.0089	16	TRUE	reported	igd	2	1	TRUE
atrial fibrillation	rs775498	G	A	G	A	0.0423	0.000441093	0.2798	0.282454	FALSE	FALSE	Osteoporosis	12	70071513	0.000282731	484598	0.12	Osteoporosis	Osteoporosis	Osteoporosis || ||	TRUE	igd	1030836	1.053e-08	70071513	0.0074	12	TRUE	reported	igd	2	1	TRUE
atrial fibrillation	rs7789146	A	G	A	G	-0.0584	0.000148615	0.1787	0.179695	FALSE	FALSE	Osteoporosis	7	150661409	0.000330591	484598	0.709999	Osteoporosis	Osteoporosis	Osteoporosis || ||	TRUE	igd	1030836	2.11592e-11	150661409	0.0087	7	TRUE	reported	igd	2	1	TRUE
atrial fibrillation	rs7915134	T	C	T	C	-0.1168	0.000182696	0.1439	0.146037	FALSE	FALSE	Osteoporosis	10	75420180	0.000359209	484598	0.6	Osteoporosis	Osteoporosis	Osteoporosis || ||	TRUE	igd	1030836	1.42004e-34	75420180	0.0095	10	TRUE	reported	igd	2	1	TRUE
atrial fibrillation	rs79187193	A	G	A	G	-0.1162	-0.000514044	0.0569	0.047548	FALSE	FALSE	Osteoporosis	1	147255831	0.000609212	484598	0.41	Osteoporosis	Osteoporosis	Osteoporosis || ||	TRUE	igd	1030836	3.14992e-14	147255831	0.0153	1	TRUE	reported	igd	2	1	TRUE
atrial fibrillation	rs8088085	C	A	C	A	-0.0365	-1.22909e-05	0.4646	0.447229	FALSE	FALSE	Osteoporosis	18	48708548	0.000255355	484598	0.97	Osteoporosis	Osteoporosis	Osteoporosis || ||	TRUE	igd	1030836	4.79402e-08	48708548	0.0067	18	TRUE	reported	igd	2	1	TRUE
atrial fibrillation	rs883079	T	C	T	C	0.0981	-7.84317e-05	0.7074	0.725455	FALSE	FALSE	Osteoporosis	12	114793240	0.000284428	484598	0.79	Osteoporosis	Osteoporosis	Osteoporosis || ||	TRUE	igd	1030836	2.83727e-40	114793240	0.0074	12	TRUE	reported	igd	2	1	TRUE
atrial fibrillation	rs9506925	T	C	T	C	0.0449	0.000464652	0.2669	0.270773	FALSE	FALSE	Osteoporosis	13	23368943	0.000287677	484598	0.11	Osteoporosis	Osteoporosis	Osteoporosis || ||	TRUE	igd	1030836	2.716e-09	23368943	0.0075	13	TRUE	reported	igd	2	1	TRUE
atrial fibrillation	rs9953366	C	T	C	T	0.049	-0.000275605	0.6631	0.679954	FALSE	FALSE	Osteoporosis	18	46474192	0.000277154	484598	0.29	Osteoporosis	Osteoporosis	Osteoporosis || ||	TRUE	igd	1030836	1.82306e-11	46474192	0.0073	18	TRUE	reported	igd	2	1	TRUE
