# Supplementary material for: Causal Effects of Atrial Fibrillation and Warfarin Use on Osteoporosis Risk: A Two‐Sample Mendelian Randomization Analysis
Source: Int J Genomics. 2026 Apr 20;2026:7863262. doi: 10.1155/ijog/7863262 (PMC13093175; doi:10.1155/ijog/7863262)
Supplement: Supplementary file 2 — Supporting Information 2 Supporting Table 2. Warfarin SNPs for TSMR analysis. [file IJOG-2026-7863262-s002.xlsx]

## Sheet: Sheet1
Supplementary Table 2. Warfarin SNPs for TSMR analysis
exposure	SNP	effect_allele.exposure	other_allele.exposure	effect_allele.outcome	other_allele.outcome	beta.exposure	beta.outcome	eaf.exposure	eaf.outcome	remove	ambiguous	id.outcome	chr	pos	se.outcome	samplesize.outcome	pval.outcome	outcome	originalname.outcome	outcome.deprecated	mr_keep.outcome	data_source.outcome	samplesize.exposure	chr.exposure	se.exposure	pos.exposure	pval.exposure	mr_keep.exposure	pval_origin.exposure	data_source.exposure	action	SNP_index	mr_keep
warfarin	rs11264280	T	C	T	C	0.00136617	-0.000311144	0.32537	0.31744	FALSE	FALSE	Osteoporosis	1	154862952	0.000273941	484598	0.26	Osteoporosis	Diagnoses - secondary ICD10: M81.99 Osteoporosis, unspecified (Site unspecified)	Osteoporosis	TRUE	igd	462933	1	0.000220887	154862952	6.19998e-10	TRUE	reported	igd	2	1	TRUE
warfarin	rs12120404	T	G	T	G	0.0021587	0.000295809	0.120949	0.116674	FALSE	FALSE	Osteoporosis	1	170189808	0.000395385	484598	0.43	Osteoporosis	Diagnoses - secondary ICD10: M81.99 Osteoporosis, unspecified (Site unspecified)	Osteoporosis	TRUE	igd	462933	1	0.000316914	170189808	9.70063e-12	TRUE	reported	igd	2	1	TRUE
warfarin	rs2060826	A	C	A	C	0.00145154	0.000255744	0.792234	0.785274	FALSE	FALSE	Osteoporosis	2	175570413	0.000324673	484598	0.43	Osteoporosis	Diagnoses - secondary ICD10: M81.99 Osteoporosis, unspecified (Site unspecified)	Osteoporosis	TRUE	igd	462933	2	0.000264885	175570413	4.30002e-08	TRUE	reported	igd	2	1	TRUE
warfarin	rs2519093	T	C	T	C	0.00210678	-0.000171218	0.184629	0.182264	FALSE	FALSE	Osteoporosis	9	136141870	0.000328552	484598	0.630001	Osteoporosis	Diagnoses - secondary ICD10: M81.99 Osteoporosis, unspecified (Site unspecified)	Osteoporosis	TRUE	igd	462933	9	0.000265942	136141870	2.29985e-15	TRUE	reported	igd	2	1	TRUE
warfarin	rs4253304	C	G	C	G	0.00130473	0.000125735	0.410876	0.402731	FALSE	FALSE	Osteoporosis	4	187173571	0.000259042	484598	0.67	Osteoporosis	Diagnoses - secondary ICD10: M81.99 Osteoporosis, unspecified (Site unspecified)	Osteoporosis	TRUE	igd	462933	4	0.000209839	187173571	5e-10	TRUE	reported	igd	2	1	TRUE
warfarin	rs4404097	A	G	A	G	0.00205692	0.000754851	0.146725	0.146775	FALSE	FALSE	Osteoporosis	16	73032032	0.000359149	484598	0.0369999	Osteoporosis	Diagnoses - secondary ICD10: M81.99 Osteoporosis, unspecified (Site unspecified)	Osteoporosis	TRUE	igd	462933	16	0.000292449	73032032	1.99986e-12	TRUE	reported	igd	2	1	TRUE
warfarin	rs4656683	C	T	C	T	-0.00160232	0.000205694	0.841612	0.839836	FALSE	FALSE	Osteoporosis	1	169463519	0.000346279	484598	0.52	Osteoporosis	Diagnoses - secondary ICD10: M81.99 Osteoporosis, unspecified (Site unspecified)	Osteoporosis	TRUE	igd	462933	1	0.000283408	169463519	1.6e-08	TRUE	reported	igd	2	1	TRUE
warfarin	rs4834327	T	A	T	A	0.00156677	-0.000255341	0.249061	0.244704	FALSE	FALSE	Osteoporosis	4	111601072	0.000296929	484598	0.37	Osteoporosis	Diagnoses - secondary ICD10: M81.100 Osteoporosis, unspecified (Site unspecified)	Osteoporosis	TRUE	igd	462933	4	0.000240135	111601072	6.79986e-11	TRUE	reported	igd	2	1	TRUE
warfarin	rs6843082	A	G	A	G	-0.00392046	-0.000269883	0.803021	0.795187	FALSE	FALSE	Osteoporosis	4	111718067	0.00031547	484598	0.4	Osteoporosis	Diagnoses - secondary ICD10: M81.101 Osteoporosis, unspecified (Site unspecified)	Osteoporosis	TRUE	igd	462933	4	0.000259069	111718067	9.79941e-52	TRUE	reported	igd	2	1	TRUE
